# Supplementary material for: Biological characteristics of molecular subtypes of ulcerative colitis characterized by ferroptosis and neutrophil infiltration
Source: Sci Rep. 2024 Apr 25;14:9510. doi: 10.1038/s41598-024-60137-z (PMC11045816; doi:10.1038/s41598-024-60137-z)
Supplement: Supplementary file 2 — Supplementary Information 2. [file 41598_2024_60137_MOESM2_ESM.xlsx]

## Sheet: S1_label gene
Ferroptosis	Neutrophil
ACSL1	AQP9
ACSL3	BTNL8
ACSL4	C5AR1
ACSL5	CDA
ACSL6	CEACAM3
AIFM2	CREB5
AKR1C1	CSF3R
AKR1C2	CXCR1
AKR1C3	CXCR2
ALOX15	FAM212B
ATG5	FAM65B
ATG7	FCGR3B
BACH1	FFAR2
CBS	FPR1
CHMP5	FPR2
CHMP6	HAL
CISD1	HSPA6
COQ2	LST1
CP	MAK
CTH	MEFV
CYBB	MGAM
DPP4	MMP25
FDFT1	MNDA
FTH1	MXD1
FTL	NFE2
FTMT	P2RY13
GCH1	PGLYRP1
GCLC	REPS2
GCLM	STEAP4
GPX4	TNFRSF10C
GSS	TREM1
HMGCR	TREML2
HMOX1	VNN2
HSPB1	VNN3
IREB2
LPCAT3
MAP1LC3A
MAP1LC3B
MAP1LC3C
NCOA4
NOX1
NOX4
PCBP1
PCBP2
PHKG2
POR
PRNP
SAT1
SAT2
SLC11A2
SLC1A5
SLC38A1
SLC39A14
SLC39A8
SLC3A2
SLC40A1
SLC7A11
STEAP3
TF
TFRC
TP53
TXNRD1
VDAC2
VDAC3

## Sheet: S2_subtype
ID	Ferroptosis	Neutrophil	subtype
GSE38713_GSM948563_case	0.464496	-0.65407	Ferroptosis
GSE38713_GSM948564_case	-0.0639437	-0.729775	Quiescent
GSE38713_GSM948565_case	-0.0326543	-0.560443	Quiescent
GSE38713_GSM948566_case	-0.134658	-0.625314	Quiescent
GSE38713_GSM948567_case	-0.141281	-0.800522	Quiescent
GSE38713_GSM948568_case	-0.000141474	-0.696147	Quiescent
GSE38713_GSM948569_case	0.30546	-0.657029	Ferroptosis
GSE38713_GSM948570_case	0.285718	-0.69775	Ferroptosis
GSE38713_GSM948571_case	-0.875648	1.97073	Neutrophil
GSE38713_GSM948572_case	-0.170104	-0.553404	Quiescent
GSE38713_GSM948573_case	-0.893899	0.353432	Neutrophil
GSE38713_GSM948574_case	0.924546	-0.797291	Ferroptosis
GSE38713_GSM948575_case	-0.825221	0.805785	Neutrophil
GSE38713_GSM948576_case	0.835467	-0.855502	Ferroptosis
GSE38713_GSM948577_case	-0.114116	0.690448	Neutrophil
GSE38713_GSM948578_case	0.658977	-0.598833	Ferroptosis
GSE38713_GSM948579_case	-0.452753	1.16733	Neutrophil
GSE38713_GSM948580_case	0.174843	-0.8296	Ferroptosis
GSE38713_GSM948581_case	-0.23387	-0.541617	Quiescent
GSE38713_GSM948582_case	0.363853	-0.874685	Ferroptosis
GSE38713_GSM948583_case	-0.295005	-0.283978	Quiescent
GSE38713_GSM948584_case	0.806021	-0.645267	Ferroptosis
GSE38713_GSM948585_case	-0.0033603	0.252493	Neutrophil
GSE38713_GSM948586_case	-0.0559057	1.45743	Neutrophil
GSE38713_GSM948587_case	-0.333133	0.751622	Neutrophil
GSE38713_GSM948588_case	-0.422815	0.165006	Neutrophil
GSE38713_GSM948589_case	-0.229463	0.213144	Neutrophil
GSE38713_GSM948590_case	-0.483656	1.91092	Neutrophil
GSE38713_GSM948591_case	-0.225295	2.48649	Neutrophil
GSE38713_GSM948592_case	-0.691679	1.84145	Neutrophil
GSE87473_GSM2332079_case	-0.716213	-0.376757	Quiescent
GSE87473_GSM2332080_case	-0.598797	0.73842	Neutrophil
GSE87473_GSM2332081_case	-0.290788	-1.42112	Quiescent
GSE87473_GSM2332082_case	-0.673355	0.0923425	Neutrophil
GSE87473_GSM2332083_case	-0.721141	0.317794	Neutrophil
GSE87473_GSM2332084_case	-1.37375	0.703403	Neutrophil
GSE87473_GSM2332085_case	-1.10968	-0.950885	Quiescent
GSE87473_GSM2332086_case	-0.173198	-0.569943	Quiescent
GSE87473_GSM2332087_case	-1.03246	0.545389	Neutrophil
GSE87473_GSM2332088_case	-0.729641	-0.125877	Quiescent
GSE87473_GSM2332089_case	-0.294807	-1.60969	Quiescent
GSE87473_GSM2332090_case	-0.713629	-1.4294	Quiescent
GSE87473_GSM2332091_case	-0.531846	-0.102247	Quiescent
GSE87473_GSM2332092_case	-1.06837	-0.650474	Quiescent
GSE87473_GSM2332093_case	-0.401564	-1.59496	Quiescent
GSE87473_GSM2332094_case	-0.49433	-0.391788	Quiescent
GSE87473_GSM2332095_case	0.105652	-1.65379	Ferroptosis
GSE87473_GSM2332096_case	-1.47127	-0.573597	Quiescent
GSE87473_GSM2332097_case	-1.09466	0.614365	Neutrophil
GSE87473_GSM2332119_case	-0.391709	-0.502495	Quiescent
GSE87473_GSM2332120_case	-0.063409	0.948005	Neutrophil
GSE87473_GSM2332121_case	-0.0405352	-0.267563	Quiescent
GSE87473_GSM2332122_case	0.612677	0.0348659	Mixed
GSE87473_GSM2332123_case	0.668815	-0.359436	Ferroptosis
GSE87473_GSM2332124_case	-0.0825865	-0.509731	Quiescent
GSE87473_GSM2332125_case	0.269025	-1.15815	Ferroptosis
GSE87473_GSM2332126_case	0.206574	-0.501532	Ferroptosis
GSE87473_GSM2332127_case	0.316024	-0.281009	Ferroptosis
GSE87473_GSM2332128_case	-0.350665	1.71026	Neutrophil
GSE87473_GSM2332129_case	0.604652	-0.914495	Ferroptosis
GSE87473_GSM2332130_case	0.00434631	-0.117877	Ferroptosis
GSE87473_GSM2332131_case	-0.133143	-0.0588842	Quiescent
GSE87473_GSM2332132_case	0.681279	-1.36496	Ferroptosis
GSE87473_GSM2332133_case	-0.242086	0.167505	Neutrophil
GSE87473_GSM2332134_case	-0.13667	0.192712	Neutrophil
GSE87473_GSM2332135_case	0.174525	0.772277	Mixed
GSE87473_GSM2332136_case	0.253566	-0.98183	Ferroptosis
GSE87473_GSM2332137_case	-0.1835	0.249644	Neutrophil
GSE87473_GSM2332138_case	0.064751	-0.396655	Ferroptosis
GSE87473_GSM2332139_case	-0.139819	0.563185	Neutrophil
GSE87473_GSM2332140_case	-0.41927	-0.24409	Quiescent
GSE87473_GSM2332141_case	-0.246831	-0.683492	Quiescent
GSE87473_GSM2332142_case	0.125287	0.645713	Mixed
GSE87473_GSM2332143_case	0.854935	-0.250867	Ferroptosis
GSE87473_GSM2332144_case	0.0114873	2.25013	Mixed
GSE87473_GSM2332145_case	0.0836491	1.0143	Mixed
GSE87473_GSM2332146_case	0.582668	-1.14295	Ferroptosis
GSE87473_GSM2332147_case	0.205317	0.972243	Mixed
GSE87473_GSM2332148_case	0.403697	0.722578	Mixed
GSE87473_GSM2332149_case	0.505087	-1.17519	Ferroptosis
GSE87473_GSM2332150_case	-0.0564626	-0.707474	Quiescent
GSE87473_GSM2332151_case	0.563861	-1.18765	Ferroptosis
GSE87473_GSM2332152_case	-0.365127	1.38617	Neutrophil
GSE87473_GSM2332153_case	-0.0322822	-0.13669	Quiescent
GSE87473_GSM2332154_case	0.0282331	0.184901	Mixed
GSE87473_GSM2332155_case	0.403578	-0.153054	Ferroptosis
GSE87473_GSM2332156_case	0.511023	-0.473132	Ferroptosis
GSE87473_GSM2332157_case	0.0257809	0.981496	Mixed
GSE87473_GSM2332158_case	0.780183	1.8	Mixed
GSE87473_GSM2332159_case	0.201002	0.38359	Mixed
GSE87473_GSM2332160_case	0.846526	-0.285259	Ferroptosis
GSE87473_GSM2332161_case	0.211857	1.0771	Mixed
GSE87473_GSM2332162_case	0.0168723	1.4854	Mixed
GSE87473_GSM2332163_case	0.516367	-0.3137	Ferroptosis
GSE87473_GSM2332164_case	0.470314	1.40792	Mixed
GSE87473_GSM2332165_case	0.616973	0.907292	Mixed
GSE87473_GSM2332166_case	0.396132	-0.194819	Ferroptosis
GSE87473_GSM2332167_case	0.128939	-0.085542	Ferroptosis
GSE87473_GSM2332168_case	0.391986	0.199253	Mixed
GSE87473_GSM2332169_case	0.0381676	0.174612	Mixed
GSE87473_GSM2332170_case	0.948917	0.0820251	Mixed
GSE87473_GSM2332171_case	0.973431	1.396	Mixed
GSE87473_GSM2332172_case	0.297201	-0.842497	Ferroptosis
GSE87473_GSM2332173_case	0.638607	-1.19862	Ferroptosis
GSE87473_GSM2332174_case	0.221194	0.624885	Mixed
GSE87473_GSM2332175_case	0.153812	-0.310903	Ferroptosis
GSE87473_GSM2332176_case	0.475451	-0.457782	Ferroptosis
GSE87473_GSM2332177_case	0.203281	-0.403356	Ferroptosis
GSE87473_GSM2332178_case	0.114807	0.326561	Mixed
GSE87473_GSM2332179_case	0.0883517	0.950484	Mixed
GSE87473_GSM2332180_case	-0.367911	-0.586428	Quiescent
GSE87473_GSM2332181_case	-0.119677	-0.488581	Quiescent
GSE87473_GSM2332182_case	-0.443534	0.565392	Neutrophil
GSE87473_GSM2332183_case	-0.502696	-0.0864137	Quiescent
GSE87473_GSM2332184_case	-0.507297	-0.662066	Quiescent
GSE87473_GSM2332185_case	-0.414886	0.407359	Neutrophil
GSE87473_GSM2332186_case	-0.316869	0.0994464	Neutrophil
GSE87473_GSM2332187_case	0.213515	-0.256759	Ferroptosis
GSE87473_GSM2332188_case	0.364818	-0.46405	Ferroptosis
GSE87473_GSM2332189_case	-0.127587	0.909169	Neutrophil
GSE87473_GSM2332190_case	-0.162629	-0.461692	Quiescent
GSE87473_GSM2332191_case	0.0949291	-0.755614	Ferroptosis
GSE87473_GSM2332192_case	0.0084489	-0.679304	Ferroptosis
GSE87473_GSM2332193_case	-0.00958472	-0.0477074	Quiescent
GSE87473_GSM2332194_case	-0.106233	1.87571	Neutrophil
GSE87473_GSM2332195_case	0.553357	0.695307	Mixed
GSE87473_GSM2332196_case	0.38462	1.17776	Mixed
GSE87473_GSM2332197_case	0.369407	-0.816994	Ferroptosis
GSE87473_GSM2332198_case	-0.421601	0.481016	Neutrophil
GSE87473_GSM2332199_case	-0.0138599	0.550897	Neutrophil
GSE87473_GSM2332200_case	-0.0174337	0.00493962	Neutrophil
GSE87473_GSM2332201_case	-0.0440921	1.48993	Neutrophil
GSE87473_GSM2332202_case	0.00778084	0.64658	Mixed
GSE87473_GSM2332203_case	-0.0202196	-0.578785	Quiescent
GSE87473_GSM2332204_case	0.756321	-0.397955	Ferroptosis
GSE87473_GSM2332205_case	-0.168153	0.309758	Neutrophil
GSE92415_GSM2429346_case	0.684834	0.0599686	Mixed
GSE92415_GSM2429347_case	0.726712	-0.36258	Ferroptosis
GSE92415_GSM2429348_case	0.345475	-1.24555	Ferroptosis
GSE92415_GSM2429349_case	0.0476564	-0.467139	Ferroptosis
GSE92415_GSM2429350_case	0.289385	-0.346257	Ferroptosis
GSE92415_GSM2429351_case	-0.730097	1.96085	Neutrophil
GSE92415_GSM2429352_case	-0.195892	-0.047471	Quiescent
GSE92415_GSM2429353_case	-0.253227	0.0725387	Neutrophil
GSE92415_GSM2429354_case	-0.706513	0.246536	Neutrophil
GSE92415_GSM2429355_case	-0.232342	0.266609	Neutrophil
GSE92415_GSM2429356_case	0.21183	0.812814	Mixed
GSE92415_GSM2429357_case	0.231458	-1.09135	Ferroptosis
GSE92415_GSM2429358_case	-0.420796	0.332025	Neutrophil
GSE92415_GSM2429359_case	-0.0436235	-0.328837	Quiescent
GSE92415_GSM2429360_case	-0.160484	0.573002	Neutrophil
GSE92415_GSM2429361_case	-0.10019	0.745243	Neutrophil
GSE92415_GSM2429362_case	0.343891	0.870331	Mixed
GSE92415_GSM2429363_case	-0.417874	1.54106	Neutrophil
GSE92415_GSM2429364_case	0.0845037	1.08526	Mixed
GSE92415_GSM2429365_case	0.77395	2.06405	Mixed
GSE92415_GSM2429366_case	-0.211526	1.15625	Neutrophil
GSE92415_GSM2429367_case	0.0713048	1.66369	Mixed
GSE92415_GSM2429368_case	0.615411	1.62691	Mixed
GSE92415_GSM2429369_case	0.388844	0.161634	Mixed
GSE92415_GSM2429370_case	-0.214964	0.331792	Neutrophil
GSE92415_GSM2429371_case	1.26302	0.1402	Mixed
GSE92415_GSM2429372_case	1.20725	1.547	Mixed
GSE92415_GSM2429373_case	0.468657	-0.934776	Ferroptosis
GSE92415_GSM2429374_case	0.0159341	-0.31503	Ferroptosis
GSE92415_GSM2429375_case	0.319983	-0.384748	Ferroptosis
GSE92415_GSM2429376_case	0.186629	0.41937	Mixed
GSE92415_GSM2429377_case	-0.284126	-0.649864	Quiescent
GSE92415_GSM2429378_case	-0.773937	-0.00761517	Quiescent
GSE92415_GSM2429379_case	-0.486994	0.537007	Neutrophil
GSE92415_GSM2429380_case	0.240561	-0.255801	Ferroptosis
GSE92415_GSM2429381_case	0.201724	-0.507403	Ferroptosis
GSE92415_GSM2429382_case	-0.463921	-0.452043	Quiescent
GSE92415_GSM2429383_case	-0.145792	2.13479	Neutrophil
GSE92415_GSM2429384_case	0.481768	1.32569	Mixed
GSE92415_GSM2429385_case	-0.5374	0.051883	Neutrophil
GSE92415_GSM2429386_case	0.0500299	1.72594	Mixed
GSE92415_GSM2429387_case	-0.0878035	0.818575	Neutrophil
GSE92415_GSM2429388_case	0.571096	-0.354299	Ferroptosis
GSE92415_GSM2429389_case	-0.495089	0.399038	Neutrophil
GSE92415_GSM2429390_case	0.893595	-0.959532	Ferroptosis
GSE92415_GSM2429391_case	-0.760316	-0.1887	Quiescent
GSE92415_GSM2429392_case	-0.416699	-0.693573	Quiescent
GSE92415_GSM2429393_case	1.01521	-0.282366	Ferroptosis
GSE92415_GSM2429394_case	0.505914	-1.21595	Ferroptosis
GSE92415_GSM2429395_case	-0.283554	-0.708901	Quiescent
GSE92415_GSM2429396_case	-0.15818	-0.0950036	Quiescent
GSE92415_GSM2429397_case	0.577046	-0.514133	Ferroptosis
GSE92415_GSM2429398_case	0.426173	-0.265372	Ferroptosis
GSE92415_GSM2429399_case	0.440685	-0.186935	Ferroptosis
GSE92415_GSM2429400_case	0.687391	-1.24399	Ferroptosis
GSE92415_GSM2429401_case	-0.858458	-0.634589	Quiescent
GSE92415_GSM2429402_case	-0.314179	0.180881	Neutrophil
GSE92415_GSM2429403_case	-0.094233	0.632639	Neutrophil
GSE92415_GSM2429404_case	-0.176406	-0.514854	Quiescent
GSE92415_GSM2429405_case	0.512139	-1.23641	Ferroptosis
GSE92415_GSM2429406_case	0.0675286	-1.33086	Ferroptosis
GSE92415_GSM2429407_case	-1.17614	2.4416	Neutrophil
GSE92415_GSM2429408_case	-0.621583	1.39415	Neutrophil
GSE92415_GSM2429409_case	0.29318	-1.23509	Ferroptosis
GSE92415_GSM2429410_case	-0.416761	0.726951	Neutrophil
GSE92415_GSM2429411_case	0.033218	0.43678	Mixed
GSE92415_GSM2429412_case	0.796146	-1.41246	Ferroptosis
GSE92415_GSM2429413_case	0.513323	-1.19473	Ferroptosis
GSE92415_GSM2429414_case	0.0694229	-0.318531	Ferroptosis
GSE92415_GSM2429415_case	0.43872	-1.32383	Ferroptosis
GSE92415_GSM2429416_case	-0.461935	-1.24221	Quiescent
GSE92415_GSM2429417_case	-0.135553	-0.150237	Quiescent
GSE92415_GSM2429418_case	-0.400302	0.410599	Neutrophil
GSE92415_GSM2429419_case	0.366988	-1.45267	Ferroptosis
GSE92415_GSM2429420_case	-0.200205	0.38271	Neutrophil
GSE92415_GSM2429421_case	0.278902	-0.982911	Ferroptosis
GSE92415_GSM2429422_case	0.827465	-0.697529	Ferroptosis
GSE92415_GSM2429423_case	0.398842	0.469473	Mixed
GSE92415_GSM2429424_case	-0.464898	-1.05781	Quiescent
GSE92415_GSM2429425_case	-0.175884	0.573223	Neutrophil
GSE92415_GSM2429426_case	-0.393327	0.137883	Neutrophil
GSE92415_GSM2429427_case	-0.587865	-0.493048	Quiescent
GSE92415_GSM2429428_case	-0.373695	-0.0264595	Quiescent
GSE92415_GSM2429429_case	0.223472	1.473	Mixed
GSE92415_GSM2429430_case	-0.557918	0.0453486	Neutrophil
GSE92415_GSM2429431_case	-1.03024	-0.901793	Quiescent
GSE92415_GSM2429432_case	-0.929308	-0.0320529	Quiescent
GSE92415_GSM2429433_case	-0.0574225	0.0155437	Neutrophil
GSE92415_GSM2429434_case	-0.611101	-0.928282	Quiescent
GSE92415_GSM2429435_case	0.528037	-0.207229	Ferroptosis
GSE92415_GSM2429436_case	-0.30109	1.6091	Neutrophil
GSE92415_GSM2429437_case	-0.333512	-0.266395	Quiescent
GSE92415_GSM2429438_case	-0.183288	-1.32084	Quiescent
GSE92415_GSM2429439_case	0.0383673	0.924148	Mixed
GSE92415_GSM2429440_case	-0.138389	0.662775	Neutrophil
GSE92415_GSM2429441_case	-0.055926	0.247768	Neutrophil
GSE92415_GSM2429442_case	0.0627037	0.956829	Mixed
GSE92415_GSM2429443_case	0.127969	-1.37402	Ferroptosis
GSE92415_GSM2429444_case	-0.0268303	-1.26819	Quiescent
GSE92415_GSM2429445_case	-0.342785	-0.587849	Quiescent
GSE92415_GSM2429446_case	-0.0197456	-1.42262	Quiescent
GSE92415_GSM2429447_case	0.219366	-1.08373	Ferroptosis
GSE92415_GSM2429448_case	-0.10829	-1.0868	Quiescent
GSE92415_GSM2429449_case	0.92959	-1.15158	Ferroptosis
GSE92415_GSM2429450_case	-0.759864	-0.372003	Quiescent
GSE92415_GSM2429451_case	-0.240125	-0.988682	Quiescent
GSE92415_GSM2429452_case	-1.08487	0.749458	Neutrophil
GSE92415_GSM2429453_case	-0.0757279	-0.972818	Quiescent
GSE92415_GSM2429454_case	-0.621002	-0.685984	Quiescent
GSE92415_GSM2429476_case	-0.296784	1.15726	Neutrophil
GSE92415_GSM2429477_case	-0.0362654	-0.308062	Quiescent
GSE92415_GSM2429478_case	-0.0923493	-0.59885	Quiescent
GSE92415_GSM2429479_case	0.805739	-1.41639	Ferroptosis
GSE92415_GSM2429480_case	-0.41026	2.47445	Neutrophil
GSE92415_GSM2429481_case	0.0919749	1.17254	Mixed
GSE92415_GSM2429482_case	0.0187449	1.10855	Mixed
GSE92415_GSM2429483_case	0.69065	-1.19431	Ferroptosis
GSE92415_GSM2429484_case	-0.0980633	0.248638	Neutrophil
GSE92415_GSM2429485_case	0.531352	-0.144507	Ferroptosis
GSE92415_GSM2429486_case	0.117224	0.436568	Mixed
GSE92415_GSM2429487_case	0.717636	0.944033	Mixed
GSE92415_GSM2429488_case	-0.115671	0.0818832	Neutrophil
GSE92415_GSM2429489_case	0.137277	0.729424	Mixed
GSE92415_GSM2429490_case	0.29527	1.04861	Mixed
GSE92415_GSM2429491_case	-0.564917	-0.62781	Quiescent
GSE92415_GSM2429492_case	-0.615691	0.59244	Neutrophil
GSE92415_GSM2429493_case	-0.268404	1.08853	Neutrophil
GSE92415_GSM2429494_case	-0.051225	-0.759421	Quiescent
GSE92415_GSM2429495_case	-0.363265	-0.615402	Quiescent
GSE92415_GSM2429496_case	-0.164703	0.0865447	Neutrophil
GSE92415_GSM2429497_case	0.521199	0.786946	Mixed
GSE92415_GSM2429498_case	0.181254	-0.766857	Ferroptosis
GSE92415_GSM2429499_case	-0.595065	0.529838	Neutrophil
GSE92415_GSM2429500_case	-0.840685	-0.469062	Quiescent
GSE92415_GSM2429501_case	0.800994	-1.26144	Ferroptosis
GSE92415_GSM2429502_case	0.886673	-0.357763	Ferroptosis
GSE92415_GSM2429503_case	0.651414	-0.529779	Ferroptosis
GSE92415_GSM2429504_case	0.496625	-1.2051	Ferroptosis
GSE92415_GSM2429505_case	-0.352477	1.86447	Neutrophil
GSE92415_GSM2429506_case	-0.367741	-0.30617	Quiescent
GSE92415_GSM2429507_case	0.0668867	-1.30354	Ferroptosis
GSE92415_GSM2429508_case	-0.428707	-1.24173	Quiescent
GSE92415_GSM2429509_case	-0.322314	-1.14187	Quiescent
GSE92415_GSM2429510_case	0.538776	-0.00591216	Ferroptosis
GSE92415_GSM2429511_case	0.496117	-0.618024	Ferroptosis
GSE92415_GSM2429512_case	0.499643	-0.196539	Ferroptosis
GSE92415_GSM2429513_case	0.000770557	1.05337	Mixed
GSE92415_GSM2429514_case	0.266824	1.88764	Mixed
GSE92415_GSM2429515_case	0.352893	-0.167766	Ferroptosis
GSE92415_GSM2429516_case	-0.693574	0.338491	Neutrophil
GSE92415_GSM2429517_case	-0.658374	-0.0349903	Quiescent
GSE92415_GSM2429518_case	-0.0611514	-0.83384	Quiescent
GSE92415_GSM2429519_case	0.281787	-0.630373	Ferroptosis
GSE92415_GSM2429520_case	-0.00635025	-0.462336	Quiescent
GSE92415_GSM2429521_case	-0.275045	-1.1618	Quiescent
GSE92415_GSM2429522_case	-0.252886	0.563643	Neutrophil
GSE92415_GSM2429523_case	0.43273	0.497641	Mixed
GSE92415_GSM2429524_case	0.194759	-0.185672	Ferroptosis
GSE92415_GSM2429525_case	0.0443122	0.0608254	Mixed
GSE92415_GSM2429526_case	0.0959091	-1.37361	Ferroptosis
GSE92415_GSM2429527_case	0.335354	-1.0056	Ferroptosis
GSE92415_GSM2429528_case	0.789948	-1.21094	Ferroptosis

## Sheet: S3_contributing genes
Subtype Contributing genes
AQP9
STEAP3
MGAM
CXCR1
STEAP4
CHMP6
TF
C5AR1
PHKG2
FAM65B
GPX4
GSS
HSPB1
HSPA6
FTH1
POR
ACSL6
AIFM2
LST1
CREB5
FCGR3B
LPCAT3
TNFRSF10C
VNN2
FPR1
MAP1LC3A
TREM1
P2RY13
CSF3R
CXCR2
ATG7
NOX4
MNDA
SLC3A2
CBS
SLC1A5
SAT2

## Sheet: S4_Boruta
meanImp	medianImp	minImp	maxImp	normHits	decision
AIFM2	7.04954	7.05708	5.02186	9.096	1	Confirmed
ATG7	4.21483	4.20613	1.51753	6.36827	0.92986	Confirmed
CBS	13.3558	13.3103	11.2904	15.5042	1	Confirmed
CHMP6	3.9884	3.99998	0.910082	5.99502	0.91984	Confirmed
FTH1	10.4948	10.4847	8.32104	12.1454	1	Confirmed
GPX4	4.83798	4.86942	2.01586	6.81303	0.977956	Confirmed
GSS	5.68466	5.71817	3.70615	7.33128	1	Confirmed
HSPB1	6.18594	6.17544	4.34914	8.40605	1	Confirmed
LPCAT3	10.2744	10.2831	8.88621	12.1606	1	Confirmed
MAP1LC3A	5.73479	5.77709	3.52416	7.83409	0.995992	Confirmed
NOX4	3.16834	3.16581	0.185358	5.39566	0.739479	Confirmed
POR	5.70113	5.69867	2.52707	7.44181	0.995992	Confirmed
SLC1A5	7.35506	7.37538	5.44778	9.18578	1	Confirmed
SLC3A2	3.22929	3.25513	0.351066	5.7602	0.759519	Confirmed
STEAP3	11.0958	11.1283	9.10888	12.7611	1	Confirmed
TF	3.83435	3.8759	1.01667	6.15748	0.869739	Confirmed
AQP9	8.87805	8.87704	7.18923	10.7121	1	Confirmed
C5AR1	5.0228	5.05911	3.30158	7.23207	0.993988	Confirmed
CREB5	3.86251	3.8912	1.72976	5.55611	0.911824	Confirmed
CSF3R	7.26144	7.27105	5.70986	8.79332	1	Confirmed
CXCR1	4.2323	4.23289	1.78037	6.25091	0.9499	Confirmed
CXCR2	7.57456	7.57908	5.89846	9.26971	1	Confirmed
FAM65B	4.0987	4.14312	2.46105	6.44487	0.931864	Confirmed
FCGR3B	8.57799	8.53735	7.02395	10.3118	1	Confirmed
FPR1	8.19373	8.17613	6.41605	9.57388	1	Confirmed
HSPA6	3.83678	3.85183	1.02599	5.80363	0.893788	Confirmed
LST1	5.12746	5.14255	3.06469	6.74972	0.991984	Confirmed
MGAM	7.83815	7.8295	5.65596	9.41034	1	Confirmed
MNDA	6.731	6.71704	5.27622	8.60178	1	Confirmed
P2RY13	4.29071	4.26217	1.60019	6.68947	0.95992	Confirmed
STEAP4	10.7396	10.7266	8.9495	12.4623	1	Confirmed
TNFRSF10C	3.94532	3.95386	1.96338	5.85226	0.923848	Confirmed
TREM1	6.06734	6.0859	4.18104	7.94622	0.997996	Confirmed
VNN2	5.01415	5.05806	3.00311	6.83395	0.991984	Confirmed
ACSL6	2.20409	2.23837	0.167556	4.44227	0.138277	Rejected
PHKG2	2.49507	2.54047	-0.756751	4.93914	0.513026	Tentative
SAT2	2.36646	2.37123	-0.805158	4.72732	0.438878	Tentative

## Sheet: S5_LASSO
ACSL6
CBS
CHMP6
FTH1
GPX4
GSS
LPCAT3
MAP1LC3A
SLC1A5
STEAP3
TF
AQP9
FCGR3B
STEAP4

## Sheet: S6_SVM
FeatureName	FeatureID	AvgRank
AQP9	20	3.7
STEAP3	18	4.3
MGAM	31	6
CXCR1	24	8
STEAP4	34	8.4
CHMP6	5	8.6
TF	19	9.2
C5AR1	21	9.5
PHKG2	13	10.7
FAM65B	26	13.5
GPX4	7	14.1
GSS	8	14.2
HSPB1	9	14.7
HSPA6	29	17.6
FTH1	6	19.1
POR	14	19.4
ACSL6	1	20.3
AIFM2	2	20.6
LST1	30	21
CREB5	22	21.4
FCGR3B	27	21.5
LPCAT3	10	21.8
TNFRSF10C	35	22.7
VNN2	37	23.3
FPR1	28	24.5
MAP1LC3A	11	25
TREM1	36	25
P2RY13	33	25.9
CSF3R	23	26.1
CXCR2	25	26.4
ATG7	3	26.5
NOX4	12	26.6
MNDA	32	26.6
SLC3A2	17	27.2
CBS	4	29.7
SLC1A5	16	29.7
SAT2	15	30.2

## Sheet: S7_Randomforest
CBS
STEAP3
AQP9
STEAP4
FTH1
CXCR2
CSF3R
LPCAT3
FPR1
MNDA

## Sheet: S8_XGBoost
Feature	Gain	Cover	Frequency
1	STEAP4	0.279816	0.140275	0.0833333
2	CBS	0.206467	0.100424	0.0833333
3	AQP9	0.0941217	0.0610396	0.0462963
4	FTH1	0.0736205	0.12422	0.0740741
5	SLC1A5	0.0602787	0.0468807	0.0740741
6	LST1	0.0458845	0.00707584	0.0185185
7	STEAP3	0.0406867	0.0750271	0.0740741
8	FPR1	0.0282486	0.0281571	0.0185185
9	LPCAT3	0.0240186	0.0604758	0.0462963
10	MGAM	0.0173346	0.016341	0.0185185
11	GSS	0.0164003	0.025632	0.0555556
12	SAT2	0.01365	0.0123119	0.0277778
13	FCGR3B	0.0129438	0.0547799	0.037037
14	C5AR1	0.0126006	0.0141012	0.037037
15	ATG7	0.0108761	0.00631693	0.0277778
16	HSPB1	0.00901865	0.0318378	0.0185185
17	ACSL6	0.00784821	0.0154162	0.0277778
18	MNDA	0.00784549	0.0272093	0.00925926
19	SLC3A2	0.00690991	0.015039	0.0462963
20	TF	0.00626393	0.00734064	0.0185185
21	NOX4	0.00547086	0.0103997	0.0185185
22	TNFRSF10C	0.00529744	0.0143659	0.0277778
23	MAP1LC3A	0.00382247	0.00845821	0.0277778
24	CHMP6	0.00259425	0.00281072	0.00925926
25	GPX4	0.00215322	0.00289726	0.00925926
26	FAM65B	0.00203399	0.00268673	0.00925926
27	HSPA6	0.00136899	0.00212771	0.00925926
28	POR	0.00121056	0.00457702	0.0185185
29	PHKG2	0.0011567	0.0413191	0.0185185
30	AIFM2	5.74e-05	0.0404564	0.00925926

## Sheet: S9_ANN
id	case	control
GSE38713_GSM948550_control	0.49375	0.506882
GSE38713_GSM948551_control	0.49375	0.506882
GSE38713_GSM948552_control	0.49375	0.506882
GSE38713_GSM948553_control	0.777516	0.222171
GSE38713_GSM948554_control	0.49375	0.506882
GSE38713_GSM948555_control	0.49375	0.506882
GSE38713_GSM948556_control	0.49375	0.506882
GSE38713_GSM948557_control	0.777516	0.222171
GSE38713_GSM948558_control	0.49375	0.506882
GSE38713_GSM948559_control	0.777516	0.222171
GSE38713_GSM948560_control	0.49375	0.506882
GSE38713_GSM948561_control	0.49375	0.506882
GSE38713_GSM948562_control	0.49375	0.506882
GSE38713_GSM948563_case	0.49375	0.506882
GSE38713_GSM948564_case	1.00111	0.00562276
GSE38713_GSM948565_case	0.665362	0.331799
GSE38713_GSM948566_case	1.00111	0.00562276
GSE38713_GSM948567_case	1.00069	0.00070442
GSE38713_GSM948568_case	0.777516	0.222171
GSE38713_GSM948569_case	0.998258	0.0178922
GSE38713_GSM948570_case	1.00111	0.00562276
GSE38713_GSM948571_case	0.999247	0.00265133
GSE38713_GSM948572_case	1.00654	-0.0038854
GSE38713_GSM948573_case	0.999247	0.00265133
GSE38713_GSM948574_case	0.49375	0.506882
GSE38713_GSM948575_case	0.999247	0.00265133
GSE38713_GSM948576_case	0.49375	0.506882
GSE38713_GSM948577_case	1.00133	-0.0008687
GSE38713_GSM948578_case	0.49375	0.506882
GSE38713_GSM948579_case	0.997036	-0.0009232
GSE38713_GSM948580_case	0.777516	0.222171
GSE38713_GSM948581_case	0.665362	0.331799
GSE38713_GSM948582_case	0.777516	0.222171
GSE38713_GSM948583_case	1.00069	0.00070442
GSE38713_GSM948584_case	0.49375	0.506882
GSE38713_GSM948585_case	1.00654	-0.0038854
GSE38713_GSM948586_case	0.999247	0.00265133
GSE38713_GSM948587_case	0.999247	0.00265133
GSE38713_GSM948588_case	1.00085	-0.0020221
GSE38713_GSM948589_case	0.999247	0.00265133
GSE38713_GSM948590_case	0.999247	0.00265133
GSE38713_GSM948591_case	0.999247	0.00265133
GSE38713_GSM948592_case	0.999247	0.00265133
GSE87473_GSM2332098_control	0.49375	0.506882
GSE87473_GSM2332099_control	0.665362	0.331799
GSE87473_GSM2332100_control	0.665362	0.331799
GSE87473_GSM2332101_control	0.777516	0.222171
GSE87473_GSM2332102_control	0.49375	0.506882
GSE87473_GSM2332103_control	0.49375	0.506882
GSE87473_GSM2332104_control	0.49375	0.506882
GSE87473_GSM2332105_control	0.49375	0.506882
GSE87473_GSM2332106_control	0.49375	0.506882
GSE87473_GSM2332107_control	0.49375	0.506882
GSE87473_GSM2332108_control	0.49375	0.506882
GSE87473_GSM2332109_control	0.49375	0.506882
GSE87473_GSM2332110_control	0.49375	0.506882
GSE87473_GSM2332111_control	0.777516	0.222171
GSE87473_GSM2332112_control	0.49375	0.506882
GSE87473_GSM2332113_control	0.777516	0.222171
GSE87473_GSM2332114_control	0.49375	0.506882
GSE87473_GSM2332115_control	0.49375	0.506882
GSE87473_GSM2332116_control	0.665362	0.331799
GSE87473_GSM2332117_control	0.49375	0.506882
GSE87473_GSM2332118_control	0.665362	0.331799
GSE87473_GSM2332079_case	0.999247	0.00265133
GSE87473_GSM2332080_case	0.997036	-0.0009232
GSE87473_GSM2332081_case	0.795529	0.187729
GSE87473_GSM2332082_case	1.00085	-0.0020221
GSE87473_GSM2332083_case	0.999247	0.00265133
GSE87473_GSM2332084_case	0.999247	0.00265133
GSE87473_GSM2332085_case	0.998258	0.0178922
GSE87473_GSM2332086_case	0.795529	0.187729
GSE87473_GSM2332087_case	0.997036	-0.0009232
GSE87473_GSM2332088_case	1.00594	-0.0174184
GSE87473_GSM2332089_case	0.49375	0.506882
GSE87473_GSM2332090_case	1.00111	0.00562276
GSE87473_GSM2332091_case	1.00126	-0.0020156
GSE87473_GSM2332092_case	1.00111	0.00562276
GSE87473_GSM2332093_case	0.49375	0.506882
GSE87473_GSM2332094_case	0.998258	0.0178922
GSE87473_GSM2332095_case	0.49375	0.506882
GSE87473_GSM2332096_case	1.00594	-0.0174184
GSE87473_GSM2332097_case	1.00126	-0.0020156
GSE87473_GSM2332119_case	1.00069	0.00070442
GSE87473_GSM2332120_case	0.999247	0.00265133
GSE87473_GSM2332121_case	1.00133	-0.0008687
GSE87473_GSM2332122_case	1.00085	-0.0020221
GSE87473_GSM2332123_case	1.00069	0.00070442
GSE87473_GSM2332124_case	1.00594	-0.0174184
GSE87473_GSM2332125_case	0.49375	0.506882
GSE87473_GSM2332126_case	0.998421	0.00522076
GSE87473_GSM2332127_case	1.00085	-0.0020221
GSE87473_GSM2332128_case	0.999247	0.00265133
GSE87473_GSM2332129_case	0.49375	0.506882
GSE87473_GSM2332130_case	1.00133	-0.0008687
GSE87473_GSM2332131_case	1.00085	-0.0020221
GSE87473_GSM2332132_case	0.49375	0.506882
GSE87473_GSM2332133_case	0.999247	0.00265133
GSE87473_GSM2332134_case	0.999247	0.00265133
GSE87473_GSM2332135_case	0.999247	0.00265133
GSE87473_GSM2332136_case	0.49375	0.506882
GSE87473_GSM2332137_case	0.999247	0.00265133
GSE87473_GSM2332138_case	0.777516	0.222171
GSE87473_GSM2332139_case	0.999247	0.00265133
GSE87473_GSM2332140_case	1.00069	0.00070442
GSE87473_GSM2332141_case	1.00069	0.00070442
GSE87473_GSM2332142_case	0.999247	0.00265133
GSE87473_GSM2332143_case	1.00654	-0.0038854
GSE87473_GSM2332144_case	0.997036	-0.0009232
GSE87473_GSM2332145_case	0.997036	-0.0009232
GSE87473_GSM2332146_case	0.665362	0.331799
GSE87473_GSM2332147_case	1.00085	-0.0020221
GSE87473_GSM2332148_case	0.999247	0.00265133
GSE87473_GSM2332149_case	0.49375	0.506882
GSE87473_GSM2332150_case	0.665362	0.331799
GSE87473_GSM2332151_case	0.777516	0.222171
GSE87473_GSM2332152_case	0.999247	0.00265133
GSE87473_GSM2332153_case	1.00085	-0.0020221
GSE87473_GSM2332154_case	1.00133	-0.0008687
GSE87473_GSM2332155_case	1.00133	-0.0008687
GSE87473_GSM2332156_case	0.665362	0.331799
GSE87473_GSM2332157_case	1.00085	-0.0020221
GSE87473_GSM2332158_case	0.997036	-0.0009232
GSE87473_GSM2332159_case	0.999247	0.00265133
GSE87473_GSM2332160_case	1.00133	-0.0008687
GSE87473_GSM2332161_case	0.999247	0.00265133
GSE87473_GSM2332162_case	0.999247	0.00265133
GSE87473_GSM2332163_case	1.00594	-0.0174184
GSE87473_GSM2332164_case	0.999247	0.00265133
GSE87473_GSM2332165_case	0.999247	0.00265133
GSE87473_GSM2332166_case	1.00654	-0.0038854
GSE87473_GSM2332167_case	1.00133	-0.0008687
GSE87473_GSM2332168_case	1.00085	-0.0020221
GSE87473_GSM2332169_case	1.00085	-0.0020221
GSE87473_GSM2332170_case	1.00133	-0.0008687
GSE87473_GSM2332171_case	1.00126	-0.0020156
GSE87473_GSM2332172_case	0.777516	0.222171
GSE87473_GSM2332173_case	0.777516	0.222171
GSE87473_GSM2332174_case	0.999247	0.00265133
GSE87473_GSM2332175_case	1.00085	-0.0020221
GSE87473_GSM2332176_case	0.665362	0.331799
GSE87473_GSM2332177_case	1.00654	-0.0038854
GSE87473_GSM2332178_case	0.997036	-0.0009232
GSE87473_GSM2332179_case	0.997036	-0.0009232
GSE87473_GSM2332180_case	0.777516	0.222171
GSE87473_GSM2332181_case	0.777516	0.222171
GSE87473_GSM2332182_case	0.997036	-0.0009232
GSE87473_GSM2332183_case	1.00126	-0.0020156
GSE87473_GSM2332184_case	1.00069	0.00070442
GSE87473_GSM2332185_case	0.997036	-0.0009232
GSE87473_GSM2332186_case	0.997036	-0.0009232
GSE87473_GSM2332187_case	0.997036	-0.0009232
GSE87473_GSM2332188_case	1.00111	0.00562276
GSE87473_GSM2332189_case	0.999247	0.00265133
GSE87473_GSM2332190_case	0.795529	0.187729
GSE87473_GSM2332191_case	0.777516	0.222171
GSE87473_GSM2332192_case	0.49375	0.506882
GSE87473_GSM2332193_case	1.00085	-0.0020221
GSE87473_GSM2332194_case	1.00126	-0.0020156
GSE87473_GSM2332195_case	1.00085	-0.0020221
GSE87473_GSM2332196_case	1.00126	-0.0020156
GSE87473_GSM2332197_case	0.49375	0.506882
GSE87473_GSM2332198_case	0.999247	0.00265133
GSE87473_GSM2332199_case	0.999247	0.00265133
GSE87473_GSM2332200_case	1.00654	-0.0038854
GSE87473_GSM2332201_case	0.999247	0.00265133
GSE87473_GSM2332202_case	1.00085	-0.0020221
GSE87473_GSM2332203_case	0.665362	0.331799
GSE87473_GSM2332204_case	1.00069	0.00070442
GSE87473_GSM2332205_case	0.997036	-0.0009232
GSE92415_GSM2429455_control	0.49375	0.506882
GSE92415_GSM2429456_control	0.665362	0.331799
GSE92415_GSM2429457_control	0.665362	0.331799
GSE92415_GSM2429458_control	0.777516	0.222171
GSE92415_GSM2429459_control	0.49375	0.506882
GSE92415_GSM2429460_control	0.49375	0.506882
GSE92415_GSM2429461_control	0.49375	0.506882
GSE92415_GSM2429462_control	0.49375	0.506882
GSE92415_GSM2429463_control	0.49375	0.506882
GSE92415_GSM2429464_control	0.49375	0.506882
GSE92415_GSM2429465_control	0.49375	0.506882
GSE92415_GSM2429466_control	0.49375	0.506882
GSE92415_GSM2429467_control	0.49375	0.506882
GSE92415_GSM2429468_control	0.777516	0.222171
GSE92415_GSM2429469_control	0.795529	0.187729
GSE92415_GSM2429470_control	0.49375	0.506882
GSE92415_GSM2429471_control	0.49375	0.506882
GSE92415_GSM2429472_control	0.49375	0.506882
GSE92415_GSM2429473_control	0.49375	0.506882
GSE92415_GSM2429474_control	0.49375	0.506882
GSE92415_GSM2429475_control	0.665362	0.331799
GSE92415_GSM2429346_case	1.00085	-0.0020221
GSE92415_GSM2429347_case	1.00069	0.00070442
GSE92415_GSM2429348_case	0.49375	0.506882
GSE92415_GSM2429349_case	1.00126	-0.0020156
GSE92415_GSM2429350_case	1.00126	-0.0020156
GSE92415_GSM2429351_case	0.999247	0.00265133
GSE92415_GSM2429352_case	0.999247	0.00265133
GSE92415_GSM2429353_case	1.00085	-0.0020221
GSE92415_GSM2429354_case	0.999247	0.00265133
GSE92415_GSM2429355_case	0.999247	0.00265133
GSE92415_GSM2429356_case	0.999247	0.00265133
GSE92415_GSM2429357_case	0.49375	0.506882
GSE92415_GSM2429358_case	0.999247	0.00265133
GSE92415_GSM2429359_case	0.777516	0.222171
GSE92415_GSM2429360_case	0.999247	0.00265133
GSE92415_GSM2429361_case	0.999247	0.00265133
GSE92415_GSM2429362_case	0.999247	0.00265133
GSE92415_GSM2429363_case	0.999247	0.00265133
GSE92415_GSM2429364_case	1.00085	-0.0020221
GSE92415_GSM2429365_case	0.997036	-0.0009232
GSE92415_GSM2429366_case	0.999247	0.00265133
GSE92415_GSM2429367_case	0.999247	0.00265133
GSE92415_GSM2429368_case	0.999247	0.00265133
GSE92415_GSM2429369_case	1.00085	-0.0020221
GSE92415_GSM2429370_case	1.00085	-0.0020221
GSE92415_GSM2429371_case	1.00133	-0.0008687
GSE92415_GSM2429372_case	1.00126	-0.0020156
GSE92415_GSM2429373_case	0.777516	0.222171
GSE92415_GSM2429374_case	1.00085	-0.0020221
GSE92415_GSM2429375_case	1.00654	-0.0038854
GSE92415_GSM2429376_case	0.997036	-0.0009232
GSE92415_GSM2429377_case	0.777516	0.222171
GSE92415_GSM2429378_case	1.00126	-0.0020156
GSE92415_GSM2429379_case	0.997036	-0.0009232
GSE92415_GSM2429380_case	0.997036	-0.0009232
GSE92415_GSM2429381_case	1.00111	0.00562276
GSE92415_GSM2429382_case	0.795529	0.187729
GSE92415_GSM2429383_case	1.00126	-0.0020156
GSE92415_GSM2429384_case	1.00126	-0.0020156
GSE92415_GSM2429385_case	1.00085	-0.0020221
GSE92415_GSM2429386_case	0.999247	0.00265133
GSE92415_GSM2429387_case	1.00085	-0.0020221
GSE92415_GSM2429388_case	1.00069	0.00070442
GSE92415_GSM2429389_case	0.997036	-0.0009232
GSE92415_GSM2429390_case	0.49375	0.506882
GSE92415_GSM2429391_case	1.00594	-0.0174184
GSE92415_GSM2429392_case	1.00069	0.00070442
GSE92415_GSM2429393_case	1.00654	-0.0038854
GSE92415_GSM2429394_case	0.49375	0.506882
GSE92415_GSM2429395_case	0.665362	0.331799
GSE92415_GSM2429396_case	1.00085	-0.0020221
GSE92415_GSM2429397_case	0.665362	0.331799
GSE92415_GSM2429398_case	1.00594	-0.0174184
GSE92415_GSM2429399_case	1.00654	-0.0038854
GSE92415_GSM2429400_case	0.777516	0.222171
GSE92415_GSM2429401_case	1.00069	0.00070442
GSE92415_GSM2429402_case	0.997036	-0.0009232
GSE92415_GSM2429403_case	0.999247	0.00265133
GSE92415_GSM2429404_case	0.665362	0.331799
GSE92415_GSM2429405_case	0.49375	0.506882
GSE92415_GSM2429406_case	0.49375	0.506882
GSE92415_GSM2429407_case	0.997036	-0.0009232
GSE92415_GSM2429408_case	1.00085	-0.0020221
GSE92415_GSM2429409_case	0.49375	0.506882
GSE92415_GSM2429410_case	1.00085	-0.0020221
GSE92415_GSM2429411_case	1.00654	-0.0038854
GSE92415_GSM2429412_case	0.777516	0.222171
GSE92415_GSM2429413_case	0.49375	0.506882
GSE92415_GSM2429414_case	0.49375	0.506882
GSE92415_GSM2429415_case	0.49375	0.506882
GSE92415_GSM2429416_case	0.777516	0.222171
GSE92415_GSM2429417_case	1.00654	-0.0038854
GSE92415_GSM2429418_case	0.999247	0.00265133
GSE92415_GSM2429419_case	0.777516	0.222171
GSE92415_GSM2429420_case	1.00085	-0.0020221
GSE92415_GSM2429421_case	0.998258	0.0178922
GSE92415_GSM2429422_case	0.49375	0.506882
GSE92415_GSM2429423_case	1.00085	-0.0020221
GSE92415_GSM2429424_case	0.49375	0.506882
GSE92415_GSM2429425_case	1.00126	-0.0020156
GSE92415_GSM2429426_case	0.997036	-0.0009232
GSE92415_GSM2429427_case	1.00069	0.00070442
GSE92415_GSM2429428_case	0.999247	0.00265133
GSE92415_GSM2429429_case	0.997036	-0.0009232
GSE92415_GSM2429430_case	0.999247	0.00265133
GSE92415_GSM2429431_case	1.00111	0.00562276
GSE92415_GSM2429432_case	0.999247	0.00265133
GSE92415_GSM2429433_case	0.997036	-0.0009232
GSE92415_GSM2429434_case	1.00111	0.00562276
GSE92415_GSM2429435_case	1.00085	-0.0020221
GSE92415_GSM2429436_case	1.00085	-0.0020221
GSE92415_GSM2429437_case	1.00133	-0.0008687
GSE92415_GSM2429438_case	0.49375	0.506882
GSE92415_GSM2429439_case	0.999247	0.00265133
GSE92415_GSM2429440_case	0.999247	0.00265133
GSE92415_GSM2429441_case	1.00126	-0.0020156
GSE92415_GSM2429442_case	1.00126	-0.0020156
GSE92415_GSM2429443_case	0.665362	0.331799
GSE92415_GSM2429444_case	0.777516	0.222171
GSE92415_GSM2429445_case	1.00069	0.00070442
GSE92415_GSM2429446_case	0.49375	0.506882
GSE92415_GSM2429447_case	0.665362	0.331799
GSE92415_GSM2429448_case	0.49375	0.506882
GSE92415_GSM2429449_case	0.49375	0.506882
GSE92415_GSM2429450_case	0.777516	0.222171
GSE92415_GSM2429451_case	0.777516	0.222171
GSE92415_GSM2429452_case	0.999247	0.00265133
GSE92415_GSM2429453_case	0.998258	0.0178922
GSE92415_GSM2429454_case	0.998258	0.0178922
GSE92415_GSM2429476_case	0.999247	0.00265133
GSE92415_GSM2429477_case	1.00133	-0.0008687
GSE92415_GSM2429478_case	0.998258	0.0178922
GSE92415_GSM2429479_case	0.49375	0.506882
GSE92415_GSM2429480_case	0.997036	-0.0009232
GSE92415_GSM2429481_case	0.997036	-0.0009232
GSE92415_GSM2429482_case	1.00085	-0.0020221
GSE92415_GSM2429483_case	0.49375	0.506882
GSE92415_GSM2429484_case	0.999247	0.00265133
GSE92415_GSM2429485_case	0.999247	0.00265133
GSE92415_GSM2429486_case	0.999247	0.00265133
GSE92415_GSM2429487_case	0.999247	0.00265133
GSE92415_GSM2429488_case	0.999247	0.00265133
GSE92415_GSM2429489_case	0.999247	0.00265133
GSE92415_GSM2429490_case	0.997036	-0.0009232
GSE92415_GSM2429491_case	0.777516	0.222171
GSE92415_GSM2429492_case	0.997036	-0.0009232
GSE92415_GSM2429493_case	0.999247	0.00265133
GSE92415_GSM2429494_case	0.777516	0.222171
GSE92415_GSM2429495_case	0.49375	0.506882
GSE92415_GSM2429496_case	1.00085	-0.0020221
GSE92415_GSM2429497_case	1.00085	-0.0020221
GSE92415_GSM2429498_case	0.49375	0.506882
GSE92415_GSM2429499_case	0.999247	0.00265133
GSE92415_GSM2429500_case	1.00069	0.00070442
GSE92415_GSM2429501_case	0.665362	0.331799
GSE92415_GSM2429502_case	1.00133	-0.0008687
GSE92415_GSM2429503_case	0.49375	0.506882
GSE92415_GSM2429504_case	0.777516	0.222171
GSE92415_GSM2429505_case	0.997036	-0.0009232
GSE92415_GSM2429506_case	1.00085	-0.0020221
GSE92415_GSM2429507_case	0.777516	0.222171
GSE92415_GSM2429508_case	0.777516	0.222171
GSE92415_GSM2429509_case	0.777516	0.222171
GSE92415_GSM2429510_case	1.00133	-0.0008687
GSE92415_GSM2429511_case	0.665362	0.331799
GSE92415_GSM2429512_case	1.00085	-0.0020221
GSE92415_GSM2429513_case	0.999247	0.00265133
GSE92415_GSM2429514_case	1.00126	-0.0020156
GSE92415_GSM2429515_case	1.00085	-0.0020221
GSE92415_GSM2429516_case	0.999247	0.00265133
GSE92415_GSM2429517_case	0.996137	-0.0043488
GSE92415_GSM2429518_case	0.777516	0.222171
GSE92415_GSM2429519_case	1.00085	-0.0020221
GSE92415_GSM2429520_case	0.998421	0.00522076
GSE92415_GSM2429521_case	0.777516	0.222171
GSE92415_GSM2429522_case	0.997036	-0.0009232
GSE92415_GSM2429523_case	0.999247	0.00265133
GSE92415_GSM2429524_case	0.997036	-0.0009232
GSE92415_GSM2429525_case	1.00085	-0.0020221
GSE92415_GSM2429526_case	0.49375	0.506882
GSE92415_GSM2429527_case	1.00069	0.00070442
GSE92415_GSM2429528_case	0.49375	0.506882
